# Supplementary material for: Leucoverdazyls as Novel Potent Inhibitors of Enterovirus Replication
Source: Pathogens. 2024 May 15;13(5):410. doi: 10.3390/pathogens13050410 (PMC11123948; doi:10.3390/pathogens13050410)
Supplement: Supplementary file 1 [file pathogens-13-00410-s001.zip]

Archive with 1 entries (1 files):
- pathogens-2972411-supplementary.pdf
